# Supplementary material for: Phenolic-Rich Extracts from Artichoke By-Products Promote Apoptosis in Human Colorectal Cancer Cell Lines
Source: Nutrients. 2026 Jun 25;18(13):2077. doi: 10.3390/nu18132077 (PMC13363651; doi:10.3390/nu18132077)
Supplement: Supplementary file 1 [file nutrients-18-02077-s001.zip]

Archive with 1 entries (1 files):
- nutrients-4372498-supplementary.pdf
